# Supplementary material for: Genetics of Calcific Aortic Stenosis: A Systematic Review
Source: Genes (Basel). 2024 Oct 10;15(10):1309. doi: 10.3390/genes15101309 (PMC11508093; doi:10.3390/genes15101309)
Supplement: Supplementary file 1 [file genes-15-01309-s001.zip]

Archive with 1 entries (1 files):
- genes-3208720-supplementary.pdf
